# Supplementary material for: Genomic analysis of Legionella pneumophila in the drinking water system of a large building over 25 years
Source: Microb Genom. 2025 May 23;11(5):001393. doi: 10.1099/mgen.0.001393 (PMC12282300; doi:10.1099/mgen.0.001393)
Supplement: Uncited Table S1. [file mgen-11-01393-s001.xlsx]

## Sheet: Sheet1
Table S1. Accessions of samples from study
Sample	Year	Sample Accession	Reads Accession Illumina	Reads Accession ONT	Comment
ZIB8500	2010	ERS20953983	ERR13662450
ZIB8501	2010	ERS20953984	ERR13662451
ZIB8502	2010	ERS20953985	ERR13662452
ZIB8503	2010	ERS20953986	ERR13662453
ZIB8505	2010	ERS20953987	ERR13662454
ZIB8506	2010	ERS20953988	ERR13662455
ZIB8507	2011	ERS20953989	ERR13662456
ZIB8508	2011	ERS20953990	ERR13662457
ZIB8509	2011	ERS20953991	ERR13662458
ZIB8510	2011	ERS20953992	ERR13662459
ZIB8511	2011	ERS20953993	ERR13662460
ZIB8512	2011	ERS20953994	ERR13662461
ZIB8513	2011	ERS20953995	ERR13662462
ZIB8514	2011	ERS20953996	ERR13662463
ZIB8515	2012	ERS20953997	ERR13662464
ZIB8516	2012	ERS20953998	ERR13662465
ZIB8517	2012	ERS20953999	ERR13662466
ZIB8518	2012	ERS20954000	ERR13662467
ZIB8519	2012	ERS20954001	ERR13662468
ZIB8520	2012	ERS20954002	ERR13662469
ZIB8522	2012	ERS20954003	ERR13662470
ZIB8523	2012	ERS20954004	ERR13662471
ZIB8524	2012	ERS20954005	ERR13662472
ZIB8525	2012	ERS20954006	ERR13662473
ZIB8526	2012	ERS20954007	ERR13662474
ZIB8527	2012	ERS20954008	ERR13662475
ZIB8528	2012	ERS20954009	ERR13662476
ZIB8529	2012	ERS20954010	ERR13662477
ZIB8530	2012	ERS20954011	ERR13662478
ZIB8531	2013	ERS20954012	ERR13662479
ZIB8532	2013	ERS20954013	ERR13662480
ZIB8534	2013	ERS20954014	ERR13662481
ZIB8535	2013	ERS20954015	ERR13662482
ZIB8536	2013	ERS20954016	ERR13662483
ZIB8537	2013	ERS20954017	ERR13662484
ZIB8538	2014	ERS20954018	ERR13662485
ZIB8539	2014	ERS20954019	ERR13662486
ZIB8540	2014	ERS20954020	ERR13662487
ZIB8542	2014	ERS20954021	ERR13662488
ZIB8543	2014	ERS20954022	ERR13662489
ZIB8544	2014	ERS20954023	ERR13662490
ZIB8545	2014	ERS20954024	ERR13662491
ZIB8546	2015	ERS20954025	ERR13662492
ZIB8547	2015	ERS20954026	ERR13662493
ZIB8548	2015	ERS20954027	ERR13662494
ZIB8550	2015	ERS20954028	ERR13662495
ZIB8551	2015	ERS20954029	ERR13662496
ZIB8552	2015	ERS20954030	ERR13662497
ZIB8553	2015	ERS20954031	ERR13662498
ZIB8554	2016	ERS20954032	ERR13662499
ZIB8555	2016	ERS20954033	ERR13662500
ZIB8556	2016	ERS20954034	ERR13662501
ZIB8557	2016	ERS20954035	ERR13662502
ZIB8558	2016	ERS20954036	ERR13662503
ZIB8559	2016	ERS20954037	ERR13662504
ZIB8560	2017	ERS20954038	ERR13662505
ZIB8561	2017	ERS20954039	ERR13662506
ZIB8562	2017	ERS20954040	ERR13662507
ZIB8563	2017	ERS20954041	ERR13662508
ZIB8565	2017	ERS20954042	ERR13662509
ZIB8566	2018	ERS20954043	ERR13662510
ZIB8567	2018	ERS20954044	ERR13662511	ERR13662573	replicate colony, sample ZIB8566
ZIB8568	2018	ERS20954045	ERR13662512		replicate colony, sample ZIB8566
ZIB8569	2018	ERS20954046	ERR13662513
ZIB8570	2018	ERS20954047	ERR13662514
ZIB8572	2018	ERS20954048	ERR13662515		replicate colony, sample ZIB8566
ZIB8573	2018	ERS20954049	ERR13662516		replicate colony, sample ZIB8566
ZIB8577	2018	ERS20954050	ERR13662517
ZIB9001	1994	ERS20954051	ERR13662518
ZIB9003	1996	ERS20954052	ERR13662519
ZIB9004	1997	ERS20954053	ERR13662520
ZIB9005	1997	ERS20954054	ERR13662521
ZIB9006	1997	ERS20954055	ERR13662522
ZIB9007	1997	ERS20954056	ERR13662523		replicate colony, sample ZIB9006
ZIB9008	1997	ERS20954057	ERR13662524		replicate colony, sample ZIB9006
ZIB9009	1997	ERS20954058	ERR13662525		replicate colony, sample ZIB9006
ZIB9010	1997	ERS20954059	ERR13662526
ZIB9012	1998	ERS20954060	ERR13662527
ZIB9016	1998	ERS20954061	ERR13662528
ZIB9018	1998	ERS20954062	ERR13662529
ZIB9021	1998	ERS20954063	ERR13662530
ZIB9022	1998	ERS20954064	ERR13662531
ZIB9023	1998	ERS20954065	ERR13662532
ZIB9027	1998	ERS20954066	ERR13662533
ZIB9029	1998	ERS20954067	ERR13662534
ZIB9030	1998	ERS20954068	ERR13662535
ZIB9032	1998	ERS20954069	ERR13662536
ZIB9043	1999	ERS20954070	ERR13662537
ZIB9046	2007	ERS20954071	ERR13662538
ZIB9048	2008	ERS20954072	ERR13662539
ZIB9049	2008	ERS20954073	ERR13662540
ZIB9050	2008	ERS20954074	ERR13662541
ZIB9051	2008	ERS20954075	ERR13662542
ZIB9053	2008	ERS20954076	ERR13662543
ZIB9054	2008	ERS20954077	ERR13662544
ZIB9055	2008	ERS20954078	ERR13662545
ZIB9056	2008	ERS20954079	ERR13662546
ZIB9057	2009	ERS20954080	ERR13662547
ZIB9059	2009	ERS20954081	ERR13662548
ZIB9063	2009	ERS20954082	ERR13662549
ZIB9064	2009	ERS20954083	ERR13662550		replicate colony, sample ZIB9063
ZIB9065	2009	ERS20954084	ERR13662551
ZIB9067	2009	ERS20954085	ERR13662552
ZIB9068	2009	ERS20954086	ERR13662553
ZIB9069	2009	ERS20954087	ERR13662554		replicate colony, sample ZIB9068
ZIB9070	2009	ERS20954088	ERR13662555
ZIB9072	2009	ERS20954089	ERR13662556
ZIB9074	2009	ERS20954090	ERR13662557
ZIB9075	2009	ERS20954091	ERR13662558
ZIB9076	2009	ERS20954092	ERR13662559		replicate colony, sample ZIB9075
ZIB9077	2009	ERS20954093	ERR13662560
ZIB9078	2009	ERS20954094	ERR13662561
ZIB9079	2009	ERS20954095	ERR13662562
ZIB9080	2009	ERS20954096	ERR13662563
ZIB9084	2009	ERS20954097	ERR13662564
ZIB9085	2009	ERS20954098	ERR13662565
ZIB9086	2009	ERS20954099	ERR13662566
ZIB9088	2009	ERS20954100	ERR13662567
ZIB9089	2009	ERS20954101	ERR13662568
ZIB9090	2009	ERS20954102	ERR13662569
ZIB9092	2009	ERS20954103	ERR13662570
ZIB9094	2009	ERS20954104	ERR13662571
ZIB9095	2009	ERS20954105	ERR13662572
